# Supplementary material for: Oxygen-dependent bond formation with FIH regulates the activity of the client protein OTUB1
Source: Redox Biol. 2019 Jul 2;26:101265. doi: 10.1016/j.redox.2019.101265 (PMC6624438; doi:10.1016/j.redox.2019.101265)
Supplement: Multimedia component 1 [file mmc1.xml]

<?xml version="1.0" encoding="UTF-8" standalone="no"?><data:data><datasets><author>carsten.scholz@uzh.ch</author><type>0</type><dataset><value>3</value><reason>Other (please explain)</reason><comments>MS proteomics data have been deposited to the ProteomeXchange Consortium (for access details see manuscript). All other data are available upon request.</comments></dataset></datasets></data:data>
